# Supplementary material for: A Baseline for Cross-Database 3D Human Pose Estimation
Source: Sensors (Basel). 2021 May 28;21(11):3769. doi: 10.3390/s21113769 (PMC8198914; doi:10.3390/s21113769)
Supplement: Supplementary file 1 [file sensors-21-03769-s001.zip]

Archive with 1 entries (1 files):
- sensors-1167388-supplementary.pdf
